# Supplementary material for: Modified Atmosphere Packaging Maintains the Sensory and Nutritional Qualities of Post-harvest Baby Mustard During Low-Temperature Storage
Source: Front Nutr. 2021 Sep 6;8:730253. doi: 10.3389/fnut.2021.730253 (PMC8450372; doi:10.3389/fnut.2021.730253)
Supplement: Supplementary Table 1 — Sensory and nutritional qualities in the lateral buds of baby mustard during storage. [file Table_2.XLSX]

## Sheet: Sheet1
Supplementary Table 1 Sensory and nutritional qualities in the lateral buds of baby mustard during storage
treatment	Shelf life (d)	treatment	time/d	Weight loss (%)	Sensory parameters-color	Sensory parameters-odor	Sensory parameters-texture	Sensory parameters-acceptance		Sucrose (mg g-1 DW)	Fructose (mg g-1 DW)	Glucose (mg g-1 DW)	Ascorbic acid (mg g-1 DW)	Total phenolics (mg g-1 DW)	FRAP (μmol g-1 DW)	ABTS+ (%)	Sinigrin (μmol g-1 DW)	Gluconapin (μmol g-1 DW)	Progoitrin (μmol g-1 DW)	Glucobrassicin (μmol g-1 DW)	4-Methoxyglucobrassicin (μmol g-1 DW)	Neoglucobrassicin (μmol g-1 DW)	4-Hydroxy glucobrassicin (μmol g-1 DW)	Total aliphatic gulcosinolates (μmol g-1 DW)	Total indole gulcosinolates (μmol g-1 DW)	Total gulcosinolates (μmol g-1 DW)
Control	9.38±0.15 c	Control	0	0.00±0.00 a	5.00±0.00 a	5.00±0.00 a	5.00±0.00 a	5.00±0.00 a		25.96±2.00 a	112.50±8.98 a	206.61±1.31 a	4.46±0.11 a	4.09±0.23 a	42.87±1.69 a	50.95±3.45 a	12.27±1.58 a	0.45±0.04 a	0.11±0.00 a	0.41±0.05 a	0.42±0.04 a	0.30±0.04 a	0.05±0.00 a	12.82±1.62 a	1.18±0.06 a	14.00±1.68 a
no holes	4.13±0.29 d	no holes		0.00±0.00 a	5.00±0.00 a	5.00±0.00 a	5.00±0.00 a	5.00±0.00 a		25.96±2.00 a	112.50±8.98 a	206.61±1.31 a	4.46±0.11 a	4.09±0.23 a	42.87±1.69 a	50.95±3.45 a	12.27±1.58 a	0.45±0.04 a	0.11±0.00 a	0.41±0.05 a	0.42±0.04 a	0.30±0.04 a	0.05±0.00 a	12.82±1.62 a	1.18±0.06 a	14.00±1.68 a
microholes	12.48±0.25 a	microholes		0.00±0.00 a	5.00±0.00 a	5.00±0.00 a	5.00±0.00 a	5.00±0.00 a		25.96±2.00 a	112.50±8.98 a	206.61±1.31 a	4.46±0.11 a	4.09±0.23 a	42.87±1.69 a	50.95±3.45 a	12.27±1.58 a	0.45±0.04 a	0.11±0.00 a	0.41±0.05 a	0.42±0.04 a	0.30±0.04 a	0.05±0.00 a	12.82±1.62 a	1.18±0.06 a	14.00±1.68 a
macroholes	11.08±0.40 b	macroholes		0.00±0.00 a	5.00±0.00 a	5.00±0.00 a	5.00±0.00 a	5.00±0.00 a		25.96±2.00 a	112.50±8.98 a	206.61±1.31 a	4.46±0.11 a	4.09±0.23 a	42.87±1.69 a	50.95±3.45 a	12.27±1.58 a	0.45±0.04 a	0.11±0.00 a	0.41±0.05 a	0.42±0.04 a	0.30±0.04 a	0.05±0.00 a	12.82±1.62 a	1.18±0.06 a	14.00±1.68 a
		Control	3	7.41±1.68 a	4.18±0.15 b	4.13±0.48 a	4.15±0.10 a	4.03±0.21 ab		22.33±0.24 a	96.02±1.43 c	198.19±0.63 a	5.03±0.25 ab	4.38±0.48 a	46.39±5.17 a	50.68±6.08 a	10.58±0.47 a	0.37±0.05 a	0.08±0.01 b	0.59±0.02 a	0.52±0.05 a	0.38±0.03 b	0.03±0.00 c	11.03±0.52 a	1.34±0.01 b	12.37±0.53 a
		no holes		0.38±0.10 c	4.55±0.06 a	2.50±0.58 b	4.33±0.29 a	3.35±0.70 b		10.02±1.01 b	93.08±4.50 c	197.91±15.27 a	5.34±0.55 ab	4.53±0.23 a	44.88±3.80 a	52.08±2.59 a	8.77±1.02 b	0.33±0.08 a	0.08±0.00 ab	0.45±0.06 b	0.36±0.02 b	0.37±0.02 b	0.03±0.00 c	9.18±1.11 b	1.20±0.06 c	10.38±1.05 b
		microholes		0.94±0.08 c	4.43±0.13 a	4.15±0.44 a	4.43±0.10 a	4.25±0.45 a		20.12±5.01 a	100.96±1.53 b	192.74±7.95 a	5.37±0.20 a	4.88±0.84 a	45.64±2.37 a	49.78±1.76 a	10.90±1.80 a	0.33±0.07 a	0.10±0.03 a	0.65±0.01 a	0.49±0.07 a	0.52±0.00 a	0.04±0.00 b	11.33±1.90 a	1.41±0.00 a	12.74±1.91 a
		macroholes		3.40±0.27 b	4.45±0.06 a	3.98±0.46 a	4.35±0.24 a	4.18±0.43 a		21.33±1.04 a	118.86±3.84 a	202.72±13.39 a	4.86±0.08 b	4.37±0.27 a	47.25±1.79 a	52.69±2.50 a	10.31±0.39 ab	0.41±0.07 a	0.10±0.00 a	0.41±0.05 b	0.41±0.03 b	0.36±0.06 b	0.05±0.00 a	10.83±0.32 ab	1.18±0.05 c	12.00±0.27 ab
		Control	6	11.91±0.51 a	3.38±0.25 b	3.40±0.41 a	3.85±0.19 b	3.58±0.30 a		22.64±1.01 a	84.83±1.44 c	152.61±11.11 b	5.75±0.25 a	5.03±0.40 a	49.84±3.28 a	53.79±2.86 b	10.50±0.46 b	0.37±0.01 c	0.09±0.00 b	0.67±0.06 b	0.57±0.01 a	0.59±0.01 b	0.05±0.00 b	10.95±0.46 b	1.43±0.07 b	12.38±0.52 b
		no holes		1.47±0.21 c	3.95±0.10 a	1.00±0.00 b	4.30±0.08 a	1.15±0.19 b		3.53±1.70 b	80.17±1.67 d	163.87±4.65 b	5.99±0.10 a	4.93±0.26 ab	48.72±1.76 ab	59.31±3.97 a	10.63±1.93 b	0.45±0.05 b	0.12±0.00 a	0.59±0.03 b	0.55±0.07 a	0.52±0.00 c	0.07±0.00 a	11.20±1.99 b	1.38±0.04 b	12.58±2.03 b
		microholes		1.87±0.12 c	3.88±0.17 a	3.83±0.29 a	4.30±0.08 a	4.03±0.21 a		21.74±0.14 a	102.19±1.36 a	182.20±6.86 a	5.22±0.14 b	4.51±0.16 b	43.19±1.64 c	48.94±1.72 c	13.45±1.00 a	0.55±0.02 a	0.12±0.02 a	0.79±0.09 a	0.54±0.00 a	0.66±0.04 a	0.07±0.00 a	14.12±1.04 a	1.58±0.09 a	15.69±0.94 a
		macroholes		4.71±0.61 b	3.85±0.06 a	3.73±0.36 a	4.30±0.14 a	4.00±0.23 a		23.76±3.51 a	96.52±4.71 b	186.42±6.52 a	5.41±0.28 b	4.79±0.45 ab	44.20±5.75 bc	51.01±2.16 bc	4.90±0.03 c	0.23±0.02 d	0.09±0.00 b	0.37±0.02 c	0.37±0.03 b	0.46±0.02 d	0.04±0.00 c	5.22±0.05 c	1.13±0.02 c	6.36±0.03 c
		Control	9	17.21±0.58 a	2.90±0.34 b	3.30±0.42 a	3.43±0.30 b	3.13±0.25 b		22.35±3.45 a	88.62±3.55 b	169.86±9.20 c	5.67±0.30 a	4.85±0.45 a	46.95±4.28 ab	55.26±3.33 a	11.23±0.58 a	0.31±0.02 b	0.09±0.01 c	0.54±0.00 c	0.56±0.04 a	0.38±0.01 d	0.04±0.00 d	11.63±0.56 b	1.29±0.01 c	12.92±0.57 b
		no holes		1.72±0.05 d	3.78±0.10 a	0.13±0.25 b	3.98±0.13 a	0.23±0.45 c		0.99±1.15 c	69.78±3.08 c	189.56±0.14 b	3.97±0.67 b	4.91±0.10 a	48.04±1.43 ab	54.26±1.70 a	12.53±2.63 a	0.45±0.05 a	0.12±0.00 ab	0.47±0.00 c	0.43±0.01 b	0.41±0.02 c	0.06±0.00 a	13.10±2.67 ab	1.25±0.00 c	14.35±2.67 ab
		microholes		2.25±0.12 c	3.58±0.15 a	3.58±0.34 a	3.93±0.19 a	3.75±0.21 a		19.79±0.01 ab	95.32±2.13 a	202.94±5.92 a	5.30±0.33 a	4.88±0.19 a	41.33±5.69 b	50.85±1.62 a	13.24±0.16 a	0.48±0.00 a	0.14±0.04 a	0.74±0.05 a	0.54±0.02 a	0.61±0.04 a	0.05±0.00 b	13.86±0.12 a	1.51±0.04 a	15.37±0.17 a
		macroholes		5.54±0.28 b	3.53±0.22 a	3.58±0.34 a	3.73±0.22 ab	3.75±0.13 a		16.32±5.32 b	91.62±3.53 ab	176.18±7.72 c	5.75±0.47 a	5.10±0.32 a	48.96±5.45 a	54.56±4.83 a	8.23±0.06 b	0.28±0.01 b	0.10±0.00 bc	0.66±0.07 b	0.40±0.00 c	0.49±0.01 b	0.04±0.00 c	8.61±0.04 c	1.43±0.07 b	10.04±0.02 c
		Control	12	28.30±1.36 a	2.25±0.38 b	3.10±0.48 a	2.38±0.15 c	2.25±0.29 b		30.14±1.98 ab	95.08±3.37 ab	198.46±3.21 a	1.78±1.21 b	2.93±1.14 b	20.57±12.14 b	28.91±6.53 b	9.71±2.83 b	0.22±0.01 d	0.08±0.02 b	0.34±0.02 d	0.31±0.06 d	0.22±0.00 c	0.02±0.00 d	10.01±2.84 b	1.08±0.03 d	11.09±2.87 b
		no holes		1.88±0.16 d	3.55±0.38 a	0.03±0.05 b	3.30±0.36 b	0.13±0.25 c		0.53±0.62 c	59.52±9.03 c	199.68±13.63 a	1.09±0.31 b	4.67±0.12 a	43.67±1.32 a	52.79±7.35 a	13.32±0.56 a	0.43±0.02 b	0.09±0.00 b	0.51±0.06 c	0.44±0.01 c	0.56±0.07 ab	0.06±0.00 c	13.85±0.58 a	1.29±0.06 c	15.14±0.64 a
		microholes		3.50±0.48 c	3.45±0.26 a	3.15±0.25 a	3.68±0.15 a	3.38±0.43 a		24.14±5.72 b	101.01±3.65 a	179.98±8.49 b	5.54±0.27 a	5.04±0.28 a	46.27±1.70 a	43.76±2.40 a	12.66±0.20 a	0.50±0.07 a	0.12±0.02 a	0.72±0.03 a	0.59±0.02 a	0.61±0.04 a	0.06±0.01 b	13.27±0.25 a	1.50±0.03 a	14.78±0.28 a
		macroholes		9.75±0.41 b	3.33±0.26 a	3.28±0.31 a	3.50±0.22 ab	3.23±0.26 a		30.95±0.33 a	92.70±0.27 b	203.99±5.65 a	5.88±0.48 a	5.12±0.29 a	49.21±2.97 a	46.40±4.15 a	10.32±0.17 b	0.31±0.03 c	0.08±0.01 b	0.62±0.03 b	0.52±0.04 b	0.50±0.05 b	0.05±0.00 a	10.71±0.22 b	1.39±0.03 b	12.10±0.19 b
